# Supplementary material for: Curing of Poly(styrene-co-methyl methacrylate-co-2-hydroxyethyl methacrylate) Terpolymers in the Presence of Amino Compounds of Different Structures
Source: Polymers (Basel). 2023 May 4;15(9):2187. doi: 10.3390/polym15092187 (PMC10180959; doi:10.3390/polym15092187)
Supplement: Supplementary file 1 [file polymers-15-02187-s001.zip]

Archive with 1 entries (1 files):
- polymers-2327542-supplementary.pdf
